# Supplementary material for: Wnt‐dependent spatiotemporal reprogramming of bone marrow niches drives fibrosis
Source: Hemasphere. 2026 Feb 20;10(2):e70309. doi: 10.1002/hem3.70309 (PMC12921528; doi:10.1002/hem3.70309)
Supplement: Supplementary file 2 — Supporting Information [file HEM3-10-e70309-s004.xlsx]

## Sheet: cluster CAR1
gene

## Sheet: cluster CAR2
gene

## Sheet: cluster CAR3
gene

## Sheet: cluster CAR4_Pdg
gene

## Sheet: cluster CAR5
gene

## Sheet: cluster CAR6
gene

## Sheet: cluster CAR7_ribo
gene

## Sheet: cluster IFN_CAR
gene

## Sheet: cluster Mus_CAR
gene

## Sheet: cluster FB1
gene

[truncated: 20 more sheets: cluster FB2, cluster FB3, cluster FB4, cluster FB5, cluster FB6, cluster FB7, cluster FB8, cluster IFN_FB, cluster Pre_chondro, cluster Chondro, cluster OLC1, cluster OLC2, cluster OLC3, cluster OB, cluster Endo1, cluster Endo2, cluster Mural, cluster Smooth_Mus, cluster Stroma, cluster Epi]
