# Supplementary material for: Wnt‐dependent spatiotemporal reprogramming of bone marrow niches drives fibrosis
Source: Hemasphere. 2026 Feb 20;10(2):e70309. doi: 10.1002/hem3.70309 (PMC12921528; doi:10.1002/hem3.70309)
Supplement: Supplementary file 3 — Supporting Information [file HEM3-10-e70309-s003.xlsx]

## Sheet: Sheet1
Geneset	Gene
Osteo	Spp1
Osteo	Alpl
Osteo	Sp7
Osteo	Runx2
Osteo	Wif1
Osteo	Bglap
Osteo	Bglap2
Osteo	Col11a2
Osteo	Col1a2
Osteo	Bglap3
Adipo	Adipoq
Adipo	Pparg
Adipo	Cebpa
Adipo	Cebpb
Adipo	Zfp423
Adipo	Slc1a5
Adipo	Lpl
Adipo	Foxc1
Adipo	Apoe
Adipo	Gas6
Chondro	Col2a1
Chondro	Col10a1
Chondro	Comp
Chondro	Eln
Chondro	Acan
Chondro	Fn1
Chondro	Mgp
Chondro	Sox9
Chondro	Egr1
Chondro	Hes1
Chondro	Tgif1
Chondro	Prg4
Chondro	Ihh
Chondro	Shox2
