# Supplementary material for: Wnt‐dependent spatiotemporal reprogramming of bone marrow niches drives fibrosis
Source: Hemasphere. 2026 Feb 20;10(2):e70309. doi: 10.1002/hem3.70309 (PMC12921528; doi:10.1002/hem3.70309)
Supplement: Supplementary file 4 — Supporting Information [file HEM3-10-e70309-s001.xlsx]

## Sheet: Sheet1
Healthy/ reactive										Notes
Total tissue area	CD56 away from bone	CD56 close to bone	Total CD56 area	Driver mutation	Hgb	Plts	WBC	Myelofibrosis grade		units are squared mm
2.14992	0.0698833	0.15021	0.220094	N/A	126	219	4.3	0		away from bone = linear CD56 not apposed to bone
1.65644	0.0738613	0.165553	0.239414	N/A	123	301	6.4	0		close to bone = linear CD56 immediately apposed to bone
4.84279	0.0444679	0.103048	0.147516	N/A	137	270	5.3	0
3.60639	0.0692497	0.156493	0.225743	N/A	152	284	6.7	0		Driver mutations
2.68405	0.0517546	0.116977	0.168732	N/A	137	180	4.1	0		J = JAK2 mutation
2.24666	0.0299142	0.118084	0.147998	N/A	147	323	7.8	0		C = CALR mutation
2.04268	0.060489	0.136703	0.197192	N/A	154	243	8.4	0		MPL = MPL mutation
1.00518	0.0121917	0.122596	0.134788	N/A	139	357	6.1	0		N/A= Not applicable
1.68299	0.0366283	0.109602	0.146231	N/A	148	217	5.2	0
2.03907	0.0497271	0.0779141	0.127641	N/A	128	160	4.7	0
2.88685	0.0857108	0.200801	0.286512	N/A	148	294	6.7	0
2.71813	0.0320113	0.127117	0.159128	N/A	142	250	4.2	0
2.26914	0.0310073	0.068663	0.0996703	N/A	158	320	7.9	0
1.05652	0.0515465	0.099234	0.15078	N/A	162	212	6.2	0
2.23312	0.0777382	0.169226	0.246964	N/A	121	168	4.2	0
Essential thrombocythemia (ET)
Total tissue area	CD56 away from bone	CD56 close to bone	Total CD56 area	Driver mutation	Hgb	Plts	WBC	Myelofibrosis grade
2.80243	0.150032	0.14993	0.299961	J	150	1100	6	0
3.87246	0.0648028	0.177106	0.241909	J	168	484	10.6	0
8.72454	0.19169	0.270986	0.462677	C	105	548	4.5	0
2.43325	0.0237706	0.0774824	0.101253	J	149	442	7	0-1
4.0352	0.0582956	0.140372	0.198667	C	155	826	9	0-1
5.04502	0.0459924	0.084238	0.13023	J	156	1260	7.3	0-1
5.5655	0.09438	0.135109	0.229489	J	12.9	598	7.6	1
5.56635	0.201978	0.197218	0.399196	J	147	710	5.7	1
2.27806	0.0603298	0.0907554	0.151085	J	133	656	10.3	1
7.39109	0.170029	0.277887	0.447916	J	143	721	10	1
5.98056	0.13341	0.270831	0.404241	J	115	568	6.5	0
1.81106	0.0535962	0.107548	0.161144	MPL	116	600	4.86	0
3.05207	0.0563484	0.189816	0.246164	J	151	869	4.9	0
1.38529	0.0388395	0.154824	0.193663	J	169	484	10.8	1
1.17935	0.0682177	0.207593	0.275811	J	90	1225	9	0-1
4.11051	0.197484	0.139464	0.336948	J	133	470	15	0
2.46275	0.0159813	0.0335141	0.0494954	J	138	575	10	0
0.827261	0.023519	0.0923579	0.115877	J	170	478	14	1
1.65035	0.023009	0.151756	0.174765	J	157	466	2.9	0
Polycythemia vera (PV)
Total tissue area	CD56 away from bone	CD56 close to bone	Total CD56 area	Driver mutation	Hgb	Plts	WBC	Myelofibrosis grade
3.27959	0.129638	0.217434	0.347071	J	180	643	10	2024-02-03
2.11963	0.130888	0.122862	0.253749	J	178	512	6.2	0-1
4.03729	0.345464	0.387845	0.733309	J	161	365	4.29	0-1
1.4315	0.0738097	0.0947991	0.168609	J	158	124	3.3	1
1.02524	0.0793194	0.155364	0.234684	J	151	822	8	1
1.13881	0.026596	0.0586634	0.0852594	J	186	458	8.3	1
0.613381	0.203007	0.265808	0.468815	J	179	411	12.6	1
Myelofibrosis (MF)
Total tissue area	CD56 away from bone	CD56 close to bone	Total CD56 area	Driver mutation	Hgb	Plts	WBC	Myelofibrosis grade
5.09544	1.51879	0.581805	2.10059	J	106	623	6	2024-02-03
4.63924	1.23339	0.614013	1.8474	J	150	455	6	2
5.71053	0.4931	0.401412	0.894512	C	124	694	7.6	2024-02-03
2.96533	0.53099	0.309595	0.840585	C	128	562	12.24	2
6.12195	1.64119	0.762719	2.40391	J	112	627	7.7	2024-02-03
5.33324	0.721371	0.768748	1.49012	C	89	116	2.1	3
6.07063	0.474668	0.464387	0.939055	J	118	562	12.5	2
3.72056	0.39166	0.229735	0.621394	J	123	623	6	3
3.30358	0.372379	0.194363	0.566742	J	134	588	43	3
5.20543	0.927429	0.596339	1.52377	J	132	277	17	3
6.92931	1.57499	0.804539	2.37953	C	124	308	17	2
1.59513	0.841388	0.182912	1.0243	J	98	289	7	2
2.65511	1.27964	0.674481	1.95413	J	98	57	39	2024-02-03
0.957566	0.123892	0.0947577	0.21865	J	125	79	16	2024-02-03
1.7685	0.133742	0.172687	0.30643	J	109	257	19.5	2024-02-03
0.975714	1.34704	0.686256	2.0333	J	89	115	4.34	2024-02-03
1.09596	0.230283	0.11722	0.347502	J	136	390	30.5	3
2.98869	0.997445	0.718946	1.71639	MPL	98	1000	11	3
1.19018	0.914258	0.394199	1.30846	C	80	851	13	2
1.03701	0.466782	0.153743	0.620526	J	112	248	16	2024-02-03
2.16084	0.325316	0.261949	0.587265	J	110	46	2.5	2
1.15473	0.381329	0.268515	0.649845	J	67	133	6.3	2024-02-03
3.20758	0.186516	0.158453	0.344969	C	98	534	12.8	3
4.36883	0.69425	0.54617	1.24042	J	134	367	17.4	3
4.24982	0.28317	0.281409	0.564579	J	80	207	21.3	2
1.93187	0.224184	0.136107	0.360291	J	141	516	19	2
3.41803	0.47989	0.439061	0.918951	C	92	319	11.68	3
0.656364	0.272402	0.271791	0.544193	J	141	762	26.4	2024-02-03
3.27728	0.306644	0.222319	0.528962	J	129	525	9.04	2024-02-03
1.17793	0.470505	0.126886	0.597392	J	70	22	26	2
2.1128	0.0340639	0.0758905	0.109954	J	91	24	3.2	2024-02-03
